# Supplementary material for: A systematic review and meta-analysis of diagnostic test accuracy studies of self-report screening instruments for common mental disorders in Arabic-speaking adults
Source: Glob Ment Health (Camb). 2021 Nov 23;8:e43. doi: 10.1017/gmh.2021.39 (PMC8679833; doi:10.1017/gmh.2021.39)
Supplement: Supplementary file 1 [file S205442512100039Xsup001.zip]

Archive with 6 entries (6 files):
- Appendix 6. Graphs and 2x2 tables.docx
- Appendix 5. Figures ROC.docx
- Appendix 4. Description of index tests.docx
- Appendix 3. Risk of bias description.docx
- Appendix 2. Search strategy.docx
- Appendix 1. PRISMA DTA Checklist.doc
